# Supplementary material for: Conditional DNA repair mutants enable highly precise genome engineering
Source: Nucleic Acids Res. 2014 Feb 5;42(8):e62. doi: 10.1093/nar/gku105 (PMC4005651; doi:10.1093/nar/gku105)
Supplement: Supplementary Data [file supp_gku105_nar-03457-met-f-2013-File012.xlsx]

## Sheet: Sheet1
Oligonucleotides for allelic replacements
Oligo name	Sequence	Lenght	DG (kcal/mol)	Description
LacZ_M9_v5	5'-A*T*GATTACGGATTCACTGGCCGTCGTTTTACAACGTCGTGACTGAGAAAACCCTGGCGTTACCCAACTTAATCGCCTTGCAGCACATC*C*C	90	-8.48	Oligonucleotide for the introduction of C:A mismatch to lacZ gene
LacZ_GG_v3	5'-A*T*AACAATTTCACACAGGAAACAGCTATGACCATGATTACGGATTGACTGGCCGTCGTTTTACAACGTCGTGACTGGGAAAACCCTGG*C*G	90	-5.92	Oligonucleotide for the introduction of G:G mismatch to lacZ gene
LacZ_AA_v1	5'-G*G*AAACAGCTATGACCATGATTACGGATTCACTGGCCGTCGTTTAACAACGTCGTGACTGGGAAAACCCTGGCGTTACCCAACTTAAT*C*G	90	-7.08	Oligonucleotide for the introduction of A:A mismatch to lacZ gene
MAGELacZ	5'-G*G*AAACAGCTATGACCATGATTACGGATTCACTGGCCGTCGTTTGACAACGTCGTGACTGGGAAAACCCTGGCGTTACCCAACTTAAT*C*G	90	-7.08	Oligonucleotide for the introduction of A:G mismatch to lacZ gene
LacZ_TT_v7	5'-T*G*TGGCGGATGAGCGGCATTTTCCGTGACGTCTCGTTGCTGCATTAACCGACTACACAAATCAGCGATTTCCATGTTGCCACTCGCTT*T*A	90	-6.76	Oligonucleotide for the introduction of T:T mismatch to lacZ gene
LacZ_GA_v4	5'-A*T*AACAATTTCACACAGGAAACAGCTATGACCATGATTACGGATTAACTGGCCGTCGTTTTACAACGTCGTGACTGGGAAAACCCTGG*C*G	90	-5.92	Oligonucleotide for the introduction of G:A mismatch to lacZ gene
LacZ_GT_v2	5'-G*G*AAACAGCTATGACCATGATTACGGATTCACTGGCCGTCGTTTTATAACGTCGTGACTGGGAAAACCCTGGCGTTACCCAACTTAAT*C*G	90	-7.12	Oligonucleotide for the introduction of G:T mismatch to lacZ gene
LacZ_CT_v6	5'-A*T*GATTACGGATTCACTGGCCGTCGTTTTACAACGTCGTGACTGGTAAAACCCTGGCGTTACCCAACTTAATCGCCTTGCAGCACATC*C*C	90	-10.06	Oligonucleotide for the introduction of C:T mismatch to lacZ gene
LacZ_m10_v1	5'-C*C*GATACTGTCGTCGTCCCCTCAAACTGGCAGATGCACGGTTAGGATGCGCCCATCTACACCAACGTGACCTATCCCATTACGGTCAA*T*C	90	-7.51	Oligonucleotide for the introduction of 1 mismatch to lacZ gene
LacZ_m10_v2lo	5'-C*C*GATACTGTCGTCGTCCCCTCAAACTGGCAGATGCACGGTTAGTATGCGCCCATCTACACCAACGTGACCTATCCCATTACGGTCAA*T*C	90	-5.93	Oligonucleotide for the introduction of 2 consecutive mismatches to lacZ gene
LacZ_m10_v4lo	5'-C*C*GATACTGTCGTCGTCCCCTCAAACTGGCAGATGCACGGTTAGTCCTGGCCCATCTACACCAACGTGACCTATCCCATTACGGTCAA*T*C	90	-5.94	Oligonucleotide for the introduction of 6 consecutive mismatches to lacZ gene
LacZ_m10_v5lo	5'-C*C*GATACTGTCGTCGTCCCCTCAAACTGGCAGATGCACGGTTAGTCCTGTGCCATCTACACCAACGTGACCTATCCCATTACGGTCAA*T*C	90	-7.52	Oligonucleotide for the introduction of 8 consecutive mismatches to lacZ gene
LacZ_m10_v6lo	5'-C*C*GATACTGTCGTCGTCCCCTCAAACTGGCAGATGCACGGTTAGTCCTGTGGGATCTACACCAACGTGACCTATCCCATTACGGTCAA*T*C	90	-6.52	Oligonucleotide for the introduction of 10 consecutive mismatches to lacZ gene
MalK_CC_v1	5'-C*C*AAATGACATGTTTTCTGCTACTGACAGGTGGGGATAGAGCGCCTAAGACTGAAACACCATACCAACGCCGCGTTCTGCTGGCGGAG*T*G	90	-7.28	Oligonucleotide for the introduction of C:C mismatch to malK gene
araB_AA	5’-A*T*GGCGATTGCAATTGGCCTCGATTTTGGCAGTGATTCTGTGCGAGCTTAGGCGGTGGACTGCGCTACCGGTGAAGAGATCGCCACCA*G*C	90	-8.97	Oligonucleotide for the introduction of A:A mismatch to araB gene
cycA_AAAC	5’-A*A*TGATCATATAAACGAAAATGATCGACGGCCCGGCAAGGCTAATCGTTCAGCCAGACCCCATAAACAACCCCGTACCAATGGCACCG*C*C	90	-6.94	Oligonucleotide for the introduction of AA:AC double mismatch to cycA gene
hisB_GT	5’-C*T*GAAGCTGCAAAAAGCGGGCTACAAGCTGGTGATGATCACTAATTAGGATGGTCTTGGAACACAAAGTTTCCCACAGGCGGATTTCG*A*T	90	-6.31	Oligonucleotide for the introduction of G:T mismatch to hisB gene
rpsL_AC	5’-G*T*CAGACGAACACGGCATACTTTACGCAGCGCGGAGTTCGGTTTTCTAGGAGTGGTAGTATATACACGAGTACATACGCCACGTTTTT*G*C	90	-6.76	Oligonucleotide for the introduction of A:C mismatch to rpsL gene
MutL35_SNP	5’-C*C*AGCGCCAGCGCCAGCTCATCTTTTTTGATACTGCAGCCGTTATCACGAATGCGGATAAGTTTCGCCCCACCGCGTTCGATATCAAT*A*T	90	-12.22	Oligonucleotide for the introduction of Gly62⟶Ser amino acid change to mutL gene
Oligonucleotides for PCR reactions
Oligo name	Sequence	Description
cycAASP_f	5’-GTTGTTTATGGGGTCTGGCTG	Forward primer for allele specific PCR in cycA
cycAASP_r	5’-CAGAACTCCATCTCACCGAAC	Reverse primer for allele-specific and sequencing PCR in cycA
hisBASP_f	5’-ACAAGCTGGTGATGATCACTAATT	Forward primer for allele specific PCR in hisB
hisBASP_r	5’-CTGAACGTCAATCTGCGTCT	Reverse primer for allele-specific and sequencing PCR in hisB
hisB_seq	5’-ATGGAACCCTGATTAGCGAAC	Forward primer for sequencing hisB
cycA_seq	5’-CGCAATCTCACAAACCGACA	Forward primer for sequencing cycA
malK_F	5’-ACAGCTGCAAAATGTAACGAA	Forward primer for sequencing malK
malK_R	5’-TCACTCGGCAGTAGATGTTCC	Reverse primer for sequencing malK
rpsLF2	5’-TCGTCAGACTTACGGTTAAGCA	Forward primer for sequencing rpsL
rpsLR2	5’-GGCAGAATTTTACGCTGACCA	Reverse primer for sequencing rpsL
araBF2	5’-AAAGTCCACATTGATTATTTGCAC	Forward primer for sequencing araB
araBR2	5’-GTCGCACAGCTCAATCCAC	Reverse primer for sequencing araB
lacZF3	5’-CAATCCGCCGTTTGTTCCCA	Forward primer for sequencing lacZ
lacZR3	5’-CAGTTCAACCACCGCACGA	Reverse primer for sequencing lacZ
MutL35ASP_fw	5’-ATTCGTGATAACGGCTGCA	Forward primer for allele specific PCR in mutL
MutL35ASP_rv	5’-ATTTTACCGTTATGCGACAGG	Reverse primer for allele-specific and sequencing PCR in mutL
MutLseq_fw	5’-ATGCCAATTCAGGTCTTACCG	Forward primer for sequencing mutL
mutS-D	5’-GCCTCCACCTCATTAAGA	Forward primer for sequencing mutS
mutS-E	5’-TCCGGTCCACGATCAATA	Reverse primer for sequencing mutS
mutS-A	5’-GGAATTCTCGCCGTTCGCTTCTTCC	Forward primer for cloning mutS
mutS-BF	5’-TGCCATCTGCGAGGTTATTAAGCGCGCA	Forward primer for deletion of mutS
mutS-BR	5’-TAATAACCTCGCAGATGGCAACGGACTC	Reverse primer for deletion of mutS
mutS-C	5’-CGGATCCTGAATATCACCAACGACC	Reverse primer for cloning mutS
mutSA134V_F	5’-GTGGCTATCTGGCAGGACAGCAAAGGT	Complementary primers for introducing Ala134⟶Val amino acid change in mutS gene by fusion PCR
mutSA134V_R	5’-ACCTTTGCTGTCCTGCCAGATAGCCAC	Complementary primers for introducing Ala134⟶Val amino acid change in mutS gene by fusion PCR
